# Supplementary material for: Prognostic Impact of a Routine Six-Month Exercise Stress Test after Complex Left Main Bifurcation Percutaneous Intervention
Source: Diagnostics (Basel). 2023 Dec 26;14(1):59. doi: 10.3390/diagnostics14010059 (PMC10795681; doi:10.3390/diagnostics14010059)
Supplement: Supplementary file 1 [file diagnostics-14-00059-s001.zip]

Archive with 1 entries (1 files):
- diagnostics-2751854-supplementary.pdf
